# Supplementary material for: Prospective evaluation of real-world performance and clinical impact of the Biofire FilmArray joint infection panel
Source: Microbiol Spectr. 2025 Feb 25;13(4):e02239-24. doi: 10.1128/spectrum.02239-24 (PMC11960074; doi:10.1128/spectrum.02239-24)
Supplement: Table S1 — Spectrum of species and resistance determinants detected by the Biofire JI panel. [file spectrum.02239-24-s0001.xlsx]

## Sheet: Tabelle1
Supplementary table 1: Spectrum of species and resistance determinants detected by the Biofire JI panel
GRAM-POSITIVE BACTERIA	GRAM-NEGATIVE BACTERIA	YEAST	ANTIMICROBIAL RESISTANCE GENES
Anaerococcus prevotii/vaginalis
Clostridium perfringens	Bacteroides fragilis	Candida spp.	Carbapenemases
Cutibacterium avidum/granulosum	Citrobacter	Candida albicans	IMP
Enterococcus faecalis	Enterobacter cloacae complex		KPC
Enterococcus faecium	Escherichia coli		NDM
Finegoldia magna	Haemophilus influenzae		Oxa-48-like
Parvimonas micra	Kingella kingae		VIM
Peptoniphilus	Klebsiella aerogenes		ESBL
Peptostreptococcus anaerobius	Klebsiella pneumoniae group		CTX-M
Staphylococcus aureus	Morganella morganii		Methicillin Resistance
Staphylococcus lugdunensis	Neisseria gonorrhoeae		mecA/C and MREJ (MRSA)
Streptococcus spp.	Proteus spp.		Vancomycin Resistance
Streptococcus agalactiae	Pseudomonas aeruginosa		vanA/B
Streptococcus pneumoniae	Salmonella spp.
Streptococcus pyogenes	Serratia marcescens
