# Supplementary material for: Prospective evaluation of real-world performance and clinical impact of the Biofire FilmArray joint infection panel
Source: Microbiol Spectr. 2025 Feb 25;13(4):e02239-24. doi: 10.1128/spectrum.02239-24 (PMC11960074; doi:10.1128/spectrum.02239-24)
Supplement: Table S2 — Summary of patient characteristics. [file spectrum.02239-24-s0002.xlsx]

## Sheet: Tabelle1
Supplementary table 3: Per specimen of joint type, clinical classification and results of standard of care (SOC) and Biofire JI assay (BJA).
Case number	Joint type	Classification	Result according to SOC	Result according to BJA
1	Prosthetic	non-inflammatory, non-infectious	none	none
2	Prosthetic	Prosthetic joint infection	E. faecalis	E. faecalis
3	Prosthetic	non-inflammatory, non-infectious	none	none
4	Prosthetic	non-inflammatory, non-infectious	none	none
5	Prosthetic	non-inflammatory, non-infectious	none	none
6	Native	inflammatory, non-infectious	none	none
7	Native	inflammatory, non-infectious	none	none
8	Native	non-inflammatory, non-infectious	none	none
9	Native	non-inflammatory, non-infectious	none	none
10	Native	inflammatory, non-infectious	none	none
11	Native	inflammatory, non-infectious	none	none
12	Prosthetic	non-inflammatory, non-infectious	none	none
13	Native	Native joint infection	P. aeruginosa	F. magna, S. aureus, A. prevotii/vaginalis
14	Prosthetic	non-inflammatory, non-infectious	none	none
15	Prosthetic	non-inflammatory, non-infectious	none	none
16	Native	inflammatory, non-infectious	none	none
17	Native	non-inflammatory, non-infectious	none	none
18	Native	inflammatory, non-infectious	none	none
19	Prosthetic	non-inflammatory, non-infectious	none	none
20	Prosthetic	non-inflammatory, non-infectious	none	none
21	Prosthetic	non-inflammatory, non-infectious	none	none
22	Prosthetic	Prosthetic joint infection	none	S. agalactiae
23	Prosthetic	Prosthetic joint infection	E. coli	E. coli
24	Prosthetic	non-inflammatory, non-infectious	none	none
25	Native	inflammatory, non-infectious	none	none
26	Native	non-inflammatory, non-infectious	none	none
27	Prosthetic	Prosthetic joint infection	none	none
28	Prosthetic	non-inflammatory, non-infectious	none	none
29	Native	non-inflammatory, non-infectious	none	none
30	Prosthetic	Prosthetic joint infection	E. faecalis	E. faecalis
31	Prosthetic	Prosthetic joint infection	S. aureus	S. aureus
32	Prosthetic	non-inflammatory, non-infectious	none	none
33	Native	Native joint infection	S. agalactiae	S. agalactiae
34	Native	non-inflammatory, non-infectious	none	none
35	Native	Native joint infection	S. sangunis Group	Streptococcus spp.
36	Native	inflammatory, non-infectious	none	none
37	Prosthetic	Prosthetic joint infection	E. coli, E. faecalis, C. amalonaticus	E. coli, E. faecalis
38	Native	non-inflammatory, non-infectious	none	none
39	Native	non-inflammatory, non-infectious	none	none
40	Native	non-inflammatory, non-infectious	none	none
41	Prosthetic	non-inflammatory, non-infectious	none	none
42	Native	non-inflammatory, non-infectious	none	none
43	Native	inflammatory, non-infectious	none	none
44	Native	Native joint infection	S. pneumoniae	S. pneumoniae
45	Native	non-inflammatory, non-infectious	none	none
46	Native	non-inflammatory, non-infectious	none	none
47	Native	non-inflammatory, non-infectious	none	none
48	Native	inflammatory, non-infectious	none	none
49	Prosthetic	non-inflammatory, non-infectious	none	none
50	Native	non-inflammatory, non-infectious	none	none
51	Native	Native joint infection	none	S. pneumoniae
52	Native	Native joint infection	none	none
53	Native	Native joint infection	none	none
54	Native	inflammatory, non-infectious	none	none
55	Prosthetic	Prosthetic joint infection	none	S. aureus
56	Native	Native joint infection	S. agalactiae	S. agalactiae
57	Native	non-inflammatory, non-infectious	none	none
58	Native	Native joint infection	S. agalactiae	S. agalactiae
59	Native	inflammatory, non-infectious	none	none
60	Prosthetic	non-inflammatory, non-infectious	none	none
61	Prosthetic	non-inflammatory, non-infectious	none	none
62	Native	inflammatory, non-infectious	none	none
63	Native	Native joint infection	none	none
64	Native	inflammatory, non-infectious	none	none
65	Native	non-inflammatory, non-infectious	none	none
66	Native	non-inflammatory, non-infectious	none	none
67	Prosthetic	non-inflammatory, non-infectious	none	none
68	Native	Native joint infection	S. aureus	S. aureus
69	Prosthetic	non-inflammatory, non-infectious	none	none
70	Prosthetic	non-inflammatory, non-infectious	none	none
71	Native	Native joint infection	none	none
72	Prosthetic	non-inflammatory, non-infectious	none	Streptococcus spp.
73	Native	inflammatory, non-infectious	none	none
74	Native	non-inflammatory, non-infectious	none	none
75	Native	inflammatory, non-infectious	none	none
76	Native	non-inflammatory, non-infectious	none	none
77	Prosthetic	non-inflammatory, non-infectious	none	none
78	Prosthetic	Prosthetic joint infection	S. aureus	S. aureus
79	Prosthetic	Prosthetic joint infection	S. aureus	S. aureus
80	Prosthetic	Prosthetic joint infection	S. agalactiae	S. agalactiae
81	Native	non-inflammatory, non-infectious	none	none
82	Native	Native joint infection	none	none
83	Native	non-inflammatory, non-infectious	none	none
84	Prosthetic	non-inflammatory, non-infectious	none	none
85	Prosthetic	non-inflammatory, non-infectious	none	none
86	Native	non-inflammatory, non-infectious	none	none
87	Native	inflammatory, non-infectious	none	none
88	Prosthetic	Prosthetic joint infection	none	none
89	Prosthetic	non-inflammatory, non-infectious	none	none
90	Prosthetic	non-inflammatory, non-infectious	none	none
91	Prosthetic	non-inflammatory, non-infectious	none	none
92	Native	non-inflammatory, non-infectious	none	none
93	Native	inflammatory, non-infectious	none	none
94	Prosthetic	non-inflammatory, non-infectious	none	none
95	Prosthetic	non-inflammatory, non-infectious	none	none
96	Prosthetic	non-inflammatory, non-infectious	none	none
97	Native	inconclusive	none	E. cloacae Complex
98	Prosthetic	non-inflammatory, non-infectious	none	none
99	Prosthetic	Prosthetic joint infection	none	none
100	Prosthetic	non-inflammatory, non-infectious	none	none
101	Native	Native joint infection	none	none
102	Native	non-inflammatory, non-infectious	none	none
103	Prosthetic	non-inflammatory, non-infectious	none	none
104	Prosthetic	non-inflammatory, non-infectious	none	none
105	Prosthetic	non-inflammatory, non-infectious	none	none
106	Native	Native joint infection	none	none
107	Native	inflammatory, non-infectious	none	none
108	Prosthetic	non-inflammatory, non-infectious	none	none
109	Prosthetic	Prosthetic joint infection	C. koseri	Citrobacter spp.
110	Native	Native joint infection	K. pneumoniae Group	K. pneumoniae Group
111	Native	non-inflammatory, non-infectious	none	none
112	Native	non-inflammatory, non-infectious	none	none
113	Native	Native joint infection	S. dysgalactiae/canis	Streptococcus spp., Peptinophilus spp.
114	Native	non-inflammatory, non-infectious	none	none
115	Native	inflammatory, non-infectious	none	none
116	Native	non-inflammatory, non-infectious	none	none
117	Prosthetic	non-inflammatory, non-infectious	none	none
118	Native	Native joint infection	none	Streptococcus spp.
119	Native	inflammatory, non-infectious	none	none
120	Prosthetic	Prosthetic joint infection	none	none
121	Native	non-inflammatory, non-infectious	none	none
122	Native	inflammatory, non-infectious	none	none
123	Native	inflammatory, non-infectious	none	none
124	Prosthetic	non-inflammatory, non-infectious	none	none
125	Prosthetic	Prosthetic joint infection	S. agalactiae	S. agalactiae
126	Native	non-inflammatory, non-infectious	none	none
127	Prosthetic	non-inflammatory, non-infectious	none	none
128	Prosthetic	non-inflammatory, non-infectious	none	none
129	Native	inflammatory, non-infectious	none	none
130	Prosthetic	non-inflammatory, non-infectious	none	none
131	Native	inflammatory, non-infectious	none	none
132	Native	inflammatory, non-infectious	none	none
133	Prosthetic	non-inflammatory, non-infectious	none	none
134	Prosthetic	non-inflammatory, non-infectious	none	none
135	Native	Native joint infection	none	none
136	Prosthetic	Prosthetic joint infection	E. coli	E. coli
137	Native	non-inflammatory, non-infectious	none	none
138	Prosthetic	Prosthetic joint infection	S. dysgalactiae/canis	Streptococcus spp.
139	Prosthetic	Prosthetic joint infection	none	S. pneumoniae
140	Prosthetic	Prosthetic joint infection	none	C. albicans
141	Native	Native joint infection	none	none
142	Prosthetic	Prosthetic joint infection	E. faecalis	E. faecalis
143	Native	inflammatory, non-infectious	none	none
144	Prosthetic	Prosthetic joint infection	S. agalactiae	S. agalactiae
145	Native	Native joint infection	none	S. aureus
146	Native	Native joint infection	none	none
147	Native	Native joint infection	S. aureus	S. aureus
148	Native	inflammatory, non-infectious	none	none
149	Prosthetic	Prosthetic joint infection	S. aureus	S. aureus
150	Prosthetic	non-inflammatory, non-infectious	none	none
151	Prosthetic	non-inflammatory, non-infectious	none	none
152	Prosthetic	non-inflammatory, non-infectious	none	none
153	Native	non-inflammatory, non-infectious	none	none
154	Native	Native joint infection	none	Streptococcus spp.
155	Prosthetic	Prosthetic joint infection	none	S. aureus
156	Native	non-inflammatory, non-infectious	none	none
157	Native	Native joint infection	none	none
158	Native	inflammatory, non-infectious	none	none
159	Native	non-inflammatory, non-infectious	none	none
160	Prosthetic	non-inflammatory, non-infectious	none	none
161	Native	Native joint infection	none	none
162	Native	inflammatory, non-infectious	none	none
163	Native	Native joint infection	S. aureus	S. aureus
164	Native	Native joint infection	none	none
165	Native	Native joint infection	S. aureus	S. aureus
