# Supplementary material for: Prospective evaluation of real-world performance and clinical impact of the Biofire FilmArray joint infection panel
Source: Microbiol Spectr. 2025 Feb 25;13(4):e02239-24. doi: 10.1128/spectrum.02239-24 (PMC11960074; doi:10.1128/spectrum.02239-24)
Supplement: Table S3 — Per specimen of joint type, clinical classification and results of SOC and Biofire JI assay. [file spectrum.02239-24-s0003.xlsx]

## Sheet: Tabelle1
Supplementary table 2: Summary of patient characteristics
cases analysed (n=165)
Baseline characteristics
Sex, female (%)	66 (40%)
Age, years, means (SD)	63.1 (16.6)
Prosthetic joint present	71 (43.0%)
Final diagnosis
Native joint infection	29 (17.6%)
Prosthetic joint infection	24 (14.5%)
non-infectious, inflammatory joint disease	30 (18.2%)
non-infectious, non-inflammatory joint disease	81 (49.1%)
Arthrocentesis from following joint
Knee	118 (71.5%)
Hip	30 (18.2%)
Shoulder	7 (4.2%)
Elbow	5 (3.0%)
Ankle	2 (1.2%)
unspecified	2 (1.2%)
